# Supplementary material for: Genetic reprogramming with stem cells regenerates glomerular epithelial podocytes in Alport syndrome
Source: Life Sci Alliance. 2024 Mar 28;7(6):e202402664. doi: 10.26508/lsa.202402664 (PMC10985218; doi:10.26508/lsa.202402664)
Supplement: Supplementary file 1 [file LSA-2024-02664_SdataF1.zip › LSA-2024-02664_SdataF1.ods]

## Sheet: Figure 1
Figure 1e (also shown in Supplementary Figure 2a)								Figure 1f
								age range	Control (Creneg; Col4a3L/L or L/+)																		N value:
	Mouse ID	weeks	All Cre neg (Col4a3L/+ or L/L)	CMV-Cre pos ; Col4a3L/L	Pod-Cre pos ; Col4a3L/L	Cdh5-Cre pos ; Col4a3L/L		8.1 wks +/- 1.2	0.79	0.76	0.34	1.00	0.63	0.82	1.26	0.86	0.23	0.36	0.37	0.40	1.45	0.27	0.29				15
CMV-Cre neg ; Col4a3L/+	336X	28.3	0					12.7 wks +/- 0.5	0.47	0.79	1.08	1.04	1.04	0.88	1.02	0.59	0.95	0.80	0.99	0.63	0.56	1.78	0.99	0.44	0.83	0.42	18
	802X	29.7	0					16.5 wks +/- 0.7	0.64	1.28	0.89	1.25	1.72	2.11	0.20	0.38	0.26	0.32	0.60	0.21	0.20	0.30					14
	804X	28.7	0					41.4 wks +/- 2.0	0.25	0.19	0.20	0.28	0.22														5
	805X	29.7	0
	G612	22.7	0					age range	CMV-Crepos; Col4a3L/L							N value:
	G564	29.7	0					8.1 wks +/- 1.2	0.76	1.70	12.41	5.14	7.23	0.81	0.76	7
	G572 (H204)	30.4	0					12.7 wks +/- 0.5	4.85	5.76	22.59	15.40	2.94	12.18	3.22	7
	G568	25.3	0					16.5 wks +/- 0.7	21.95	14.84	6.41					3
CMV-Cre pos ; Col4a3L/L	363X	28.1		1
	803X	28.6		1				age range	Pod-Crepos; Col4a3L/L								N Value:
	806X	29.6		1				8.1 wks +/- 1.2	2.60	1.78	1.45	1.31	1.79	2.71	9.03	1.67	8
	807X	29.6		1				12.7 wks +/- 0.5	11.61	21.64	4.86	0.91	7.78	13.49	22.28	3.19	8
	G615	22.6		1				16.5 wks +/- 0.7	18.99	47.95	31.22	36.60	5.69				5
	G617	24.9		1
	G610	27.7		1
	G565 (W271)	24.9		1
	G567	28.7		1
Pod-Cre neg ; Col4a3L/L	G596	41.4	0					age range	Cdh5-Crepos; Col4a3L/L										N Value:
	G637	39.1	0					8.1 wks +/- 1.2	0.57	0.35	0.35	0.25	0.62	0.22	0.58	0.25			8
	G640	29.4	0					12.7 wks +/- 0.5	0.35	0.35	0.30	0.34	2.39	1.12	0.36				7
	G641	39.1	0					16.5 wks +/- 0.7	0.66	0.32	0.22	0.38	0.65	0.29	0.43	0.40	0.24	0.37	10
	H185	30.3	0					41.4 wks +/- 2.0	0.18	0.25	0.19	0.24	0.18	0.29	0.21	0.21	0.30	0.21	10
	K181	32.3	0
	H183	24.6	0
	A706	33.3	0					Figure 1g
	647X	35.3	0
	C8	30.1	0					MouseID	Control (Creneg; Col4a3L/L or L/+)	CMV-Crepos; Col4a3L/L	Pod-Crepos; Col4a3L/L	CDH5-Crepos; Col4a3L/L
	H186	24.6	0					336X	0
	K145	16.4	0					802X	0
	K148	16.4	0					804X	0
	K179	12.7	0					805X	0
	K174	12.7	0					G612	0
	K176	16.7	0					G564	0
	K177	16.7	0					G572 (H204)	0
	K184	12.6	0					G568	0
	K185	12.6	0					363X		43.40
	K186	12.6	0					803X		23.16
	K187	12	0					806X		26.14
	K191	11.9	0					807X		23.21
	K188	11.7	0					G615		59.52
	K189	11.6	0					G617		41.98
	K190	11.4	0					G565 (W271)
	G592	28.4	0					G567		45.83
								G596	0
Pod-Cre pos ; Col4a3L/L								G637	0
	C11	26.3			1			G640	0
	C12	24.9			1			G641	0
	A707	33.3			1			H185
	646X	31.1			1			A706	0
	649X	35.3			1			647X	0
	H188	30			1			C8	0
	G590	28.4			1			G592	0
	G635	28.9			1			H192 (K125)	0
	H190	30.3			1			A707			35.35
	H192 (K125)	30			1			646X			55.67
	K182	32.3			1			649X			45.45
	C16	29.9			1			G590			46.81
	C15	30.1			1			G635			59.30
	K147	16.4			0			H190
	K144	16.4			0			C16			46.38
	K146	16.4			0			C15			35.71
	K149	16.4			0			H190			60.64
	K150	16.4			0			G470	0
	K178	16.7			0			G603=H066	0.91
	K173	16.7			0			H034	0
	K175	16.7			0			H035	0
	K180	16.7			0			G465	0
	K183	16.6			0			G460				0
								G464				0
Cdh5-Cre neg ; Col4a3L/L	G459	57.7	0					G471				0
	G461	59.7	0					G604				0
	G470	60.7	0					G645				0
	G472	59.7	0					N value	22	7	8	5
	G603 (H066)	57.3	0
	H036	50.7	0
	H034	51.7	0
	H035	51.7	0
	G465	60.7	0
	G598	16.7	0
	G648	16.1	0
	G650	16.1	0
	G473 (Unt2)	60.7	0
Cdh5-Cre pos ; Col4a3L/L	C298	36.9				0
	G462	59.7				0
	G466	59.7				0
	H040	50.7				0
	G460	60.7				0
	G464	60.7				0
	G471	60.7				0
	G604	57.3				0
	G645	54.9				0
	H039	51.7				0
	G608	15.9				0
	G609	15.9				0
	G642	16.1				0
	G469 (321c) (Unt1)	60.7				0
	G605 (Unt3)	57.3				0
	G606 (319c) (Unt4)	57.3				0
	G607 (320c) (Unt5)	57.3				0
	N Value		47	9	23	17
	N Value (CMV-Cre neg ; Col4a3L/L)		8
	N Value (Pod-Cre neg ; Col4a3L/L)		26
