# Supplementary material for: Genetic reprogramming with stem cells regenerates glomerular epithelial podocytes in Alport syndrome
Source: Life Sci Alliance. 2024 Mar 28;7(6):e202402664. doi: 10.26508/lsa.202402664 (PMC10985218; doi:10.26508/lsa.202402664)
Supplement: Supplementary file 2 [file LSA-2024-02664_SdataFS2.zip]

Archive with 1 entries (1 files):
- LSA-2024-02664_SdataFS2.ods
