# Supplementary material for: Genetic reprogramming with stem cells regenerates glomerular epithelial podocytes in Alport syndrome
Source: Life Sci Alliance. 2024 Mar 28;7(6):e202402664. doi: 10.26508/lsa.202402664 (PMC10985218; doi:10.26508/lsa.202402664)
Supplement: Supplementary file 2 [file LSA-2024-02664_SdataFS2.zip › LSA-2024-02664_SdataFS2.ods]

## Sheet: Figure S2
Supplementary Figure 2b
Mouse ID	Control (Creneg; Col4a3L/L or L/+)	CMV-Crepos; Col4a3L/L	Pod-Crepos; Col4a3L/L	CDH5-Crepos; Col4a3L/L
336X	8.4
802X	7.8
804X	6.2
805X	6.4
G612	7.2
G564	8.4
G572 (=H204)	9.2
G568	8.8
363X		46.2
803X		43.4
806X		33
807X		38.2
G615		41.8
G617		40.4
G565 (=W271)		36.8
G567		50.8
G596	10.2
G637	11.2
G640	7
G641	9.8
H185	8.8
A706	7.4
647X	7.2
C8	9.8
G592	7
H192 (=K125)	6
A707			36
646X			29.6
649X			34
G590			39.8
G635			38.4
H190			39.6
C16			32
C15			32.4
H190
G470	7.4
G603 (=H066)	11.8
H034	9.2
H035	7
G465	8.4
G460				12.6
G464				6.6
G471				9
G604				9.4
G645				7.2
N value	23	8	8	5
