# Supplementary material for: Genetic reprogramming with stem cells regenerates glomerular epithelial podocytes in Alport syndrome
Source: Life Sci Alliance. 2024 Mar 28;7(6):e202402664. doi: 10.26508/lsa.202402664 (PMC10985218; doi:10.26508/lsa.202402664)
Supplement: Supplementary file 3 [file LSA-2024-02664_SdataF3.zip › LSA-2024-02664_SdataF3.ods]

## Sheet: Figure 3
Figure 3e
Percent healthy glomeruli				Percent interstitiial fiibrosis
Mouse ID	KO MSC	WT MSC		Mouse ID	KO MSC	WT MSC
248		42.50		248		24.00
247		30.00		247		45.00
167		42.50		167		23.40
172		30.00		172		28.00
251	15.00			251	45.40
166	15.00			166	40.00
171	17.50			171	45.80
170	12.50			170	38.20
253	15.00			253	45.00
