# Supplementary material for: Genetic reprogramming with stem cells regenerates glomerular epithelial podocytes in Alport syndrome
Source: Life Sci Alliance. 2024 Mar 28;7(6):e202402664. doi: 10.26508/lsa.202402664 (PMC10985218; doi:10.26508/lsa.202402664)
Supplement: Supplementary file 4 [file LSA-2024-02664_SdataFS5.zip › LSA-2024-02664_SdataFS5.ods]

## Sheet: Figure S5
Supplementary Figure 5c
Percent interstitial fibrosis
Mouse ID	Ctrl	CB
336		16
339		13.5
338 (=337)		14
341	20
342	18
343	19
Tubular Atrophy
Mouse ID	Ctrl	CB
336		20.77
339		16.48
338 (=337)		26.54
341	38.92
342	31.49
343	29.12
