# Supplementary material for: Genetic reprogramming with stem cells regenerates glomerular epithelial podocytes in Alport syndrome
Source: Life Sci Alliance. 2024 Mar 28;7(6):e202402664. doi: 10.26508/lsa.202402664 (PMC10985218; doi:10.26508/lsa.202402664)
Supplement: Supplementary file 5 [file LSA-2024-02664_SdataF4.zip › LSA-2024-02664_SdataF4.ods]

## Sheet: Figure 4
Figure 4c
Proteinuria				Glomerular sclerosis				Percent healthy Glomeruli
Mouse ID	MEF	IPS		Mouse ID	MEF	IPS		Mouse ID	MEF	IPS
726	25.73			727		2.5		727		32.5
729	17.16			730		5		730		30
731	29.34			78		0		78		30
77	20.51			79		10		79		15
727		11.27		80		0		80		25
730		11.83		726	17.5			726	17.5
78		14.76		729	5			729	20
79		19.38		731	27.5			731	10
80		14.46		77	12.5			77	10
BUN				Percent interstitial fibrosis
Mouse ID	MEF	IPS		Mouse ID	MEF	IPS
727		50.82		727		13.55
78		53.15		730		18.02
79		33.88		78		16.36
80		35.63		79		15.54
726	59			80		17.69
729	50.23			726	54.71
731	65.42			729	20.99
77	84.11			731	36.69
				77	46.61
